# Supplementary material for: Specificity, length and luck drive gene rankings in association studies
Source: Nature. Author manuscript; Available in PMC 2026 Feb 5. (PMC12823407; doi:10.1038/s41586-025-09703-7)
Supplement: Supplementary Table 2 [file NIHMS2128399-supplement-Supplementary_Table_2.csv]

phenotype_1	phenotype_2	genetic_correlation	phenotypic_correlation
50	102	-0.07573	-0.0409499089192637
50	404	-0.07146	-0.0543907284348568
50	3147	-0.08742	-0.0273702928716636
50	3581	0.02409	0.0264480459668214
50	3761	-0.02732	-0.0114980422455261
50	4080	-0.1504	-0.0673960537589847
50	5085	-0.06639	-0.0499668014504237
50	5096	-0.2024	-0.1914891678886921
50	5104	0.04712	0.0106178204138906
50	5110	-0.002518	-0.0262694779569878
50	5116	-0.03476	-0.000769491445333
50	5158	0.08194	0.0260110874490217
50	5254	0.0417	0.0125369418477374
50	5257	-0.1105	-0.0536362752464695
50	20154	0.001257	0.0228051257932103
50	23106	0.06731	0.0307559797693969
50	30020	-0.06763	-0.0004911112494818
50	30040	-0.001852	0.0066771116415581
50	30070	-0.005948	-0.0040215950208705
50	30090	-0.1738	-0.0971396563362172
50	30100	0.02765	0.0305543420669017
50	30130	-0.1085	-0.0570863784287812
50	30180	-0.00973	0.0219669878065277
50	30210	0.01042	0.0224393483208759
50	30290	-0.126	-0.0536952029435101
50	30510	0.1433	0.0489956245365364
102	50	-0.07573	-0.0409499089192637
102	404	-0.04418	0.0010380131118051
102	3147	-0.000565	-0.0667921503523229
102	3581	-0.03777	-0.0139214798977005
102	3761	-0.008838	-0.0062721635742616
102	4080	0.06772	0.1133097100379908
102	5085	-0.002858	-0.0040904827965755
102	5096	-0.001151	0.010656947402709
102	5104	-0.06963	-0.0146569313849087
102	5110	0.02041	0.0320708276822204
102	5116	0.04092	-0.0056163689767455
102	5158	0.001637	0.0034382276039009
102	5254	0.08846	0.0656948267454398
102	5257	0.1037	0.0772173821765878
102	20154	-0.0941	-0.0646764510550639
102	23106	-0.01635	-0.0562268303423511
102	30020	0.1161	0.0940925867671887
102	30040	-0.03376	-0.0361365615591249
102	30070	-0.0008129	0.0348935787474277
102	30090	0.09363	0.1190510972708208
102	30100	-0.0575	-0.0719661137590327
102	30130	0.06636	0.1014797289378193
102	30180	-0.05428	-0.1498621810546013
102	30210	-0.02439	-0.0770013664662612
102	30290	0.1792	0.1340501049295096
102	30510	0.1198	0.1287037715716818
404	50	-0.07146	-0.0543907284348568
404	102	-0.04418	0.0010380131118051
404	3147	0.03531	-0.0189141430064673
404	3581	-0.02964	-0.0189067467371306
404	3761	0.05254	0.0112788509976154
404	4080	0.004126	-0.0105077475349719
404	5085	0.045	0.005413868622935
404	5096	0.05829	0.0081037625181752
404	5104	-0.01774	-0.0010286786068603
404	5110	0.003296	0.0041947873001411
404	5116	0.03661	-0.0069458094310873
404	5158	0.0002862	-0.0002719923415117
404	5254	-0.0259	-0.0224575259336053
404	5257	-0.001499	-0.0002822801460555
404	20154	0.004034	-0.0511856613216846
404	23106	0.0351	0.0293699588410163
404	30020	-0.006585	-0.0136179625816748
404	30040	0.01924	0.0026653456720879
404	30070	0.005326	0.024808603599638
404	30090	0.02722	0.0055169177216647
404	30100	-0.02031	-0.0051861218232975
404	30130	0.008313	0.0164760299000668
404	30180	-0.003176	-0.0156089723868544
404	30210	0.02236	-0.0045325144334757
404	30290	0.02862	0.0106272130355132
404	30510	-0.05273	-0.0163474622606668
3147	50	-0.08742	-0.0273702928716636
3147	102	-0.000565	-0.0667921503523229
3147	404	0.03531	-0.0189141430064673
3147	3581	0.02793	0.0636717938422293
3147	3761	0.02378	0.018343146301973
3147	4080	0.04183	0.0471038549465819
3147	5085	0.01557
3147	5096	0.05004
3147	5104	-0.003917
3147	5110	-0.01124
3147	5116	0.09492
3147	5158	-0.006777
3147	5254	0.07638
3147	5257	0.0444
3147	20154	0.03673	0.0479906600910786
3147	23106	-0.102	-0.0779677331029431
3147	30020	0.0643	0.0711028425172393
3147	30040	-0.03078	-0.0221312024808331
3147	30070	0.02509	-0.0255899839056344
3147	30090	-0.01694	-0.014455708962429
3147	30100	-0.006608	0.0084637794982747
3147	30130	0.008309	-0.0134859962763336
3147	30180	0.03985	0.0019181200306273
3147	30210	0.0329	0.0142987965072663
3147	30290	0.08331	0.0479894431818656
3147	30510	0.003189	-0.0048024160274625
3581	50	0.02409	0.0264480459668214
3581	102	-0.03777	-0.0139214798977005
3581	404	-0.02964	-0.0189067467371306
3581	3147	0.02793	0.0636717938422293
3581	3761	-0.03274	-0.0223644037305926
3581	4080	-0.01946	0.0206390363471763
3581	5085	-0.06133	-0.0412056553665605
3581	5096	-0.0379	-0.0075012193671178
3581	5104	0.09268	-0.0060271677554871
3581	5110	0.1027	-0.0083426321197092
3581	5116	0.03725	-0.002137567192722
3581	5158	0.04664	0.005503837385025
3581	5254	0.047	0.0110650779871001
3581	5257	-0.001627	0.0186289719109443
3581	20154	0.09968	0.0572438893292113
3581	23106	0.0531	-0.0224781782305721
3581	30020	-0.02563	0.0215806752060237
3581	30040	-0.03808	-0.0210070763687043
3581	30070	-0.01704	-0.0091994462216228
3581	30090	0.005436	-0.0170413584409868
3581	30100	0.0009932	0.0104496523296317
3581	30130	-0.002658	-0.0171876175617729
3581	30180	-0.04201	-0.0002423047475566
3581	30210	0.01551	0.0213733630700737
3581	30290	-0.07942	-0.0261331444325169
3581	30510	-0.06087	-0.0274960110839655
3761	50	-0.02732	-0.0114980422455261
3761	102	-0.008838	-0.0062721635742616
3761	404	0.05254	0.0112788509976154
3761	3147	0.02378	0.018343146301973
3761	3581	-0.03274	-0.0223644037305926
3761	4080	0.04638	0.0010006168809667
3761	5085	-0.007692	0.0128619424919648
3761	5096	0.0009981	0.0257511879150891
3761	5104	-0.03101	-0.0014280894525725
3761	5110	-0.07013	0.0040724747180337
3761	5116	0.02284	0.0062487464848166
3761	5158	-0.0509	-0.0134809999579439
3761	5254	-0.003648	-0.0080664922985389
3761	5257	-0.01049	0.0056172381146283
3761	20154	0.007474	0.0180126174469069
3761	23106	-0.03548	-0.0165675557740209
3761	30020	0.05397	0.0037737312838973
3761	30040	0.01061	-0.0006466779498579
3761	30070	-0.03482	-0.0090162942458739
3761	30090	0.0249	0.0110489973486988
3761	30100	-0.03992	0.0095364560419483
3761	30130	0.07448	0.0125507143396797
3761	30180	0.07152	0.0086669011339726
3761	30210	-0.2033	-0.0317636855140171
3761	30290	0.07842	0.0308339997888382
3761	30510	0.1147	0.009640407157346
4080	50	-0.1504	-0.0673960537589847
4080	102	0.06772	0.1133097100379908
4080	404	0.004126	-0.0105077475349719
4080	3147	0.04183	0.0471038549465819
4080	3581	-0.01946	0.0206390363471763
4080	3761	0.04638	0.0010006168809667
4080	5085	-0.007415	-0.0077311125289092
4080	5096	0.09528	0.041144565386386
4080	5104	-0.0262	-0.0127399091683043
4080	5110	0.09855	0.0166846877061811
4080	5116	-0.02697	-0.0018286979021455
4080	5158	-0.03772	-0.0137525101581084
4080	5254	0.1352	0.1634762365447165
4080	5257	0.09149	0.0786155838148477
4080	20154	-0.09717	-0.0458111162617329
4080	23106	-0.05355	-0.1089795633860946
4080	30020	0.07503	0.1295591025139646
4080	30040	-0.06264	-0.0469123185666675
4080	30070	0.03559	-0.0040074282753768
4080	30090	0.1369	0.0573895199779282
4080	30100	0.02956	-0.0184006461783253
4080	30130	0.1174	0.0454077696223118
4080	30180	-0.06013	-0.0297135867488825
4080	30210	-0.04479	-0.0390774040497353
4080	30290	0.1535	0.1115086486189242
4080	30510	-0.03648	-0.0560169075217227
5085	50	-0.06639	-0.0499668014504237
5085	102	-0.002858	-0.0040904827965755
5085	404	0.045	0.005413868622935
5085	3147	0.01557
5085	3581	-0.06133	-0.0412056553665605
5085	3761	-0.007692	0.0128619424919648
5085	4080	-0.007415	-0.0077311125289092
5085	5096	-0.007085	-0.0925578818491809
5085	5104	-0.1095	-0.0278728420287388
5085	5110	0.1255	0.0484623421328413
5085	5116	0.2434	0.1189409756305584
5085	5158	0.2602	0.0953159972433293
5085	5254	-0.1517	-0.093644625704849
5085	5257	0.09691	0.0191679646757074
5085	20154	-0.07288	-0.0315331560748429
5085	23106	-0.07947	-0.0269722273167938
5085	30020	0.02608	0.0002433106816841
5085	30040	0.02602	0.0076253482210674
5085	30070	0.05215	0.0037913318911644
5085	30090	-0.006845	0.0096984138003941
5085	30100	0.002796	-0.0023917455967525
5085	30130	0.008518	0.0091595345745027
5085	30180	-0.02094	0.0111867940738747
5085	30210	0.01964	0.0014029226468171
5085	30290	0.05341	0.0075297958308908
5085	30510	0.131	0.0182492997390903
5096	50	-0.2024	-0.1914891678886921
5096	102	-0.001151	0.010656947402709
5096	404	0.05829	0.0081037625181752
5096	3147	0.05004
5096	3581	-0.0379	-0.0075012193671178
5096	3761	0.0009981	0.0257511879150891
5096	4080	0.09528	0.041144565386386
5096	5085	-0.007085	-0.0925578818491809
5096	5104	-0.03548	0.0126036391043282
5096	5110	0.06617	-0.0220200419495144
5096	5116	0.007943	0.0110094648679662
5096	5158	-0.2586	-0.1128659417740177
5096	5254	-0.188	-0.0840122872580211
5096	5257	0.0927	0.0717401633710735
5096	20154	-0.003732	-0.0350481565240437
5096	23106	-0.003254	0.0177885558031018
5096	30020	-0.001428	0.0222902438163452
5096	30040	0.02217	0.0077476537119306
5096	30070	0.006329	-0.0002405757801014
5096	30090	0.04673	0.0299621543229548
5096	30100	0.04914	0.0029775821882492
5096	30130	0.0545	0.0372544765233324
5096	30180	0.02073	-0.0160234735989505
5096	30210	0.02085	-0.0151096649088109
5096	30290	0.01685	0.023497156620717
5096	30510	-0.05304	0.0017763850715743
5104	50	0.04712	0.0106178204138906
5104	102	-0.06963	-0.0146569313849087
5104	404	-0.01774	-0.0010286786068603
5104	3147	-0.003917
5104	3581	0.09268	-0.0060271677554871
5104	3761	-0.03101	-0.0014280894525725
5104	4080	-0.0262	-0.0127399091683043
5104	5085	-0.1095	-0.0278728420287388
5104	5096	-0.03548	0.0126036391043282
5104	5110	0.03186	0.0416922914033585
5104	5116	-0.08991	0.0134716471867123
5104	5158	-0.1521	-0.0558513950108416
5104	5254	-0.1091	0.0032994947298526
5104	5257	0.01031	-0.0091135713459144
5104	20154	0.0385	0.0217306113688322
5104	23106	0.01724	0.0165047831880507
5104	30020	-0.005675	-0.0126720817618849
5104	30040	0.05383	0.0097410715233879
5104	30070	-0.02813	-0.0030833510969262
5104	30090	0.01698	-0.0033231841882701
5104	30100	0.05409	-0.0010265745562821
5104	30130	-0.01742	-0.0082906765449751
5104	30180	-0.001337	0.0048698284119667
5104	30210	0.003449	-0.0093842778941238
5104	30290	-0.1207	-0.0178551758063423
5104	30510	-0.02556	-0.0045341309687623
5110	50	-0.002518	-0.0262694779569878
5110	102	0.02041	0.0320708276822204
5110	404	0.003296	0.0041947873001411
5110	3147	-0.01124
5110	3581	0.1027	-0.0083426321197092
5110	3761	-0.07013	0.0040724747180337
5110	4080	0.09855	0.0166846877061811
5110	5085	0.1255	0.0484623421328413
5110	5096	0.06617	-0.0220200419495144
5110	5104	0.03186	0.0416922914033585
5110	5116	-0.1506	-0.0505317516548944
5110	5158	-0.1228	-0.0252918212246413
5110	5254	-0.05162	-0.017245687671498
5110	5257	0.02712	0.0217087575102751
5110	20154	-0.1498	-0.0457999883447024
5110	23106	-0.05988	-0.0377825159613035
5110	30020	0.04239	0.011064378850005
5110	30040	0.07826	0.0034494259609055
5110	30070	-0.08103	0.012113245635092
5110	30090	0.03246	0.0202530859793726
5110	30100	-0.0197	-0.004615355881843
5110	30130	0.05333	0.0141321728519216
5110	30180	-0.05322	-0.0003010708862811
5110	30210	-0.02059	0.0083374268194113
5110	30290	0.05707	0.0392003231561805
5110	30510	0.02058	0.016509549240472
5116	50	-0.03476	-0.000769491445333
5116	102	0.04092	-0.0056163689767455
5116	404	0.03661	-0.0069458094310873
5116	3147	0.09492
5116	3581	0.03725	-0.002137567192722
5116	3761	0.02284	0.0062487464848166
5116	4080	-0.02697	-0.0018286979021455
5116	5085	0.2434	0.1189409756305584
5116	5096	0.007943	0.0110094648679662
5116	5104	-0.08991	0.0134716471867123
5116	5110	-0.1506	-0.0505317516548944
5116	5158	-0.08714	-0.0997148712678039
5116	5254	0.06632	0.0466151441635484
5116	5257	0.1378	0.0162321085891327
5116	20154	-0.02146	0.0133231974955738
5116	23106	-0.05667	0.008968350443533
5116	30020	0.03065	0.0083219476388072
5116	30040	-0.03739	0.0073271683156969
5116	30070	0.02226	-0.0119337256629197
5116	30090	0.02229	0.0065801187626057
5116	30100	0.03082	0.0011696413464945
5116	30130	-0.007654	0.00065131817414
5116	30180	0.03242	0.0108477689845468
5116	30210	0.03945	0.0004368093394021
5116	30290	-0.002086	0.0061714956898016
5116	30510	0.0598	-0.0034632773248199
5158	50	0.08194	0.0260110874490217
5158	102	0.001637	0.0034382276039009
5158	404	0.0002862	-0.0002719923415117
5158	3147	-0.006777
5158	3581	0.04664	0.005503837385025
5158	3761	-0.0509	-0.0134809999579439
5158	4080	-0.03772	-0.0137525101581084
5158	5085	0.2602	0.0953159972433293
5158	5096	-0.2586	-0.1128659417740177
5158	5104	-0.1521	-0.0558513950108416
5158	5110	-0.1228	-0.0252918212246413
5158	5116	-0.08714	-0.0997148712678039
5158	5254	-0.07891	-0.0469474998921291
5158	5257	-0.2364	-0.0920452738654989
5158	20154	-0.07025	-0.0094497402659639
5158	23106	0.06577	0.0195929688895627
5158	30020	-0.04188	0.0005611674253995
5158	30040	0.04645	0.0079811410770774
5158	30070	0.02513	0.0048374788576162
5158	30090	-0.007771	-0.0019591791728885
5158	30100	0.05077	-0.0049009132741214
5158	30130	-0.05784	-0.0037468557231748
5158	30180	0.01554	-0.0053816869600579
5158	30210	0.0404	-0.0033927712624711
5158	30290	-0.01058	-0.0124531401604038
5158	30510	0.0326	-0.0032005330646916
5254	50	0.0417	0.0125369418477374
5254	102	0.08846	0.0656948267454398
5254	404	-0.0259	-0.0224575259336053
5254	3147	0.07638
5254	3581	0.047	0.0110650779871001
5254	3761	-0.003648	-0.0080664922985389
5254	4080	0.1352	0.1634762365447165
5254	5085	-0.1517	-0.093644625704849
5254	5096	-0.188	-0.0840122872580211
5254	5104	-0.1091	0.0032994947298526
5254	5110	-0.05162	-0.017245687671498
5254	5116	0.06632	0.0466151441635484
5254	5158	-0.07891	-0.0469474998921291
5254	5257	0.1552	0.0167612999557438
5254	20154	0.07191	0.0291769074252073
5254	23106	0.02161	0.0073968623353607
5254	30020	-0.002093	0.0669122480558641
5254	30040	-0.06808	-0.0118466633891829
5254	30070	0.01858	-0.0126037112395441
5254	30090	0.0278	0.0240108167076562
5254	30100	-0.01808	-0.0128624752785735
5254	30130	-0.007411	-0.0152595247005501
5254	30180	-0.0604	-0.0479195803983154
5254	30210	-0.1073	-0.0495751330661817
5254	30290	-0.004866	0.0258999164171249
5254	30510	-0.02869	-0.0382396229077024
5257	50	-0.1105	-0.0536362752464695
5257	102	0.1037	0.0772173821765878
5257	404	-0.001499	-0.0002822801460555
5257	3147	0.0444
5257	3581	-0.001627	0.0186289719109443
5257	3761	-0.01049	0.0056172381146283
5257	4080	0.09149	0.0786155838148477
5257	5085	0.09691	0.0191679646757074
5257	5096	0.0927	0.0717401633710735
5257	5104	0.01031	-0.0091135713459144
5257	5110	0.02712	0.0217087575102751
5257	5116	0.1378	0.0162321085891327
5257	5158	-0.2364	-0.0920452738654989
5257	5254	0.1552	0.0167612999557438
5257	20154	-0.06314	-0.0462203134614107
5257	23106	-0.008012	-0.0205662099094363
5257	30020	0.02837	0.032147367392235
5257	30040	-0.01916	0.0144726779627054
5257	30070	-0.0187	0.0013199294980175
5257	30090	0.03766	0.0250317022522003
5257	30100	-0.00347	-0.0077718357058878
5257	30130	0.01776	0.0173066074443562
5257	30180	-0.01126	-0.0251359923490561
5257	30210	-0.03925	-0.0260797738826635
5257	30290	0.0802	0.0360468144729965
5257	30510	0.05742	-0.0058207595493987
20154	50	0.001257	0.0228051257932103
20154	102	-0.0941	-0.0646764510550639
20154	404	0.004034	-0.0511856613216846
20154	3147	0.03673	0.0479906600910786
20154	3581	0.09968	0.0572438893292113
20154	3761	0.007474	0.0180126174469069
20154	4080	-0.09717	-0.0458111162617329
20154	5085	-0.07288	-0.0315331560748429
20154	5096	-0.003732	-0.0350481565240437
20154	5104	0.0385	0.0217306113688322
20154	5110	-0.1498	-0.0457999883447024
20154	5116	-0.02146	0.0133231974955738
20154	5158	-0.07025	-0.0094497402659639
20154	5254	0.07191	0.0291769074252073
20154	5257	-0.06314	-0.0462203134614107
20154	23106	-0.0432	-0.0208183124954782
20154	30020	-0.03713	-0.0142241158363249
20154	30040	0.03512	-0.0126140184307208
20154	30070	-0.06447	-0.0715276498926662
20154	30090	-0.04767	-0.0465582438083754
20154	30100	-0.005699	-0.0033916163148463
20154	30130	-0.08827	-0.108346401829501
20154	30180	0.01542	0.046042069994316
20154	30210	-0.08706	-0.054721306526248
20154	30290	-0.1594	-0.1196665271582385
20154	30510	-0.08452	-0.0441354062353013
23106	50	0.06731	0.0307559797693969
23106	102	-0.01635	-0.0562268303423511
23106	404	0.0351	0.0293699588410163
23106	3147	-0.102	-0.0779677331029431
23106	3581	0.0531	-0.0224781782305721
23106	3761	-0.03548	-0.0165675557740209
23106	4080	-0.05355	-0.1089795633860946
23106	5085	-0.07947	-0.0269722273167938
23106	5096	-0.003254	0.0177885558031018
23106	5104	0.01724	0.0165047831880507
23106	5110	-0.05988	-0.0377825159613035
23106	5116	-0.05667	0.008968350443533
23106	5158	0.06577	0.0195929688895627
23106	5254	0.02161	0.0073968623353607
23106	5257	-0.008012	-0.0205662099094363
23106	20154	-0.0432	-0.0208183124954782
23106	30020	-0.02849	0.0186133449120512
23106	30040	0.04876	0.0927048352276194
23106	30070	-0.1366	-0.069549665843522
23106	30090	0.0571	0.0213299188428267
23106	30100	-0.02997	-0.0227883841388446
23106	30130	-0.03773	-0.0527706522831434
23106	30180	-0.05931	-0.0268627628703856
23106	30210	-0.01693	-0.0415492698085473
23106	30290	-0.1874	-0.2049385018258411
23106	30510	-0.2327	-0.1488548370868019
30020	50	-0.06763	-0.0004911112494818
30020	102	0.1161	0.0940925867671887
30020	404	-0.006585	-0.0136179625816748
30020	3147	0.0643	0.0711028425172393
30020	3581	-0.02563	0.0215806752060237
30020	3761	0.05397	0.0037737312838973
30020	4080	0.07503	0.1295591025139646
30020	5085	0.02608	0.0002433106816841
30020	5096	-0.001428	0.0222902438163452
30020	5104	-0.005675	-0.0126720817618849
30020	5110	0.04239	0.011064378850005
30020	5116	0.03065	0.0083219476388072
30020	5158	-0.04188	0.0005611674253995
30020	5254	-0.002093	0.0669122480558641
30020	5257	0.02837	0.032147367392235
30020	20154	-0.03713	-0.0142241158363249
30020	23106	-0.02849	0.0186133449120512
30020	30040	0.01538	0.1308512607119276
30020	30070	-0.1081	-0.2116514435977895
30020	30090	-0.105	-0.0886054813137255
30020	30100	-0.003713	0.0221487353846247
30020	30130	0.1532	0.0881509528657132
30020	30180	-0.05862	-0.0234524845630527
30020	30210	-0.007056	-0.0284027082236791
30020	30290	0.1408	0.0602243925431522
30020	30510	0.1899	0.0361315637867663
30040	50	-0.001852	0.0066771116415581
30040	102	-0.03376	-0.0361365615591249
30040	404	0.01924	0.0026653456720879
30040	3147	-0.03078	-0.0221312024808331
30040	3581	-0.03808	-0.0210070763687043
30040	3761	0.01061	-0.0006466779498579
30040	4080	-0.06264	-0.0469123185666675
30040	5085	0.02602	0.0076253482210674
30040	5096	0.02217	0.0077476537119306
30040	5104	0.05383	0.0097410715233879
30040	5110	0.07826	0.0034494259609055
30040	5116	-0.03739	0.0073271683156969
30040	5158	0.04645	0.0079811410770774
30040	5254	-0.06808	-0.0118466633891829
30040	5257	-0.01916	0.0144726779627054
30040	20154	0.03512	-0.0126140184307208
30040	23106	0.04876	0.0927048352276194
30040	30020	0.01538	0.1308512607119276
30040	30070	-0.3096	-0.1833275333702247
30040	30090	0.002876	-0.1080558205151346
30040	30100	-0.00388	-0.0248900944202584
30040	30130	0.02243	0.0008850719374685
30040	30180	0.07779	0.0245693665659966
30040	30210	-0.04768	-0.0481279517111439
30040	30290	0.03807	0.0442423319773878
30040	30510	-0.04023	-0.0252111088281825
30070	50	-0.005948	-0.0040215950208705
30070	102	-0.0008129	0.0348935787474277
30070	404	0.005326	0.024808603599638
30070	3147	0.02509	-0.0255899839056344
30070	3581	-0.01704	-0.0091994462216228
30070	3761	-0.03482	-0.0090162942458739
30070	4080	0.03559	-0.0040074282753768
30070	5085	0.05215	0.0037913318911644
30070	5096	0.006329	-0.0002405757801014
30070	5104	-0.02813	-0.0030833510969262
30070	5110	-0.08103	0.012113245635092
30070	5116	0.02226	-0.0119337256629197
30070	5158	0.02513	0.0048374788576162
30070	5254	0.01858	-0.0126037112395441
30070	5257	-0.0187	0.0013199294980175
30070	20154	-0.06447	-0.0715276498926662
30070	23106	-0.1366	-0.069549665843522
30070	30020	-0.1081	-0.2116514435977895
30070	30040	-0.3096	-0.1833275333702247
30070	30090	0.01355	0.1112251183470511
30070	30100	0.1056	0.018340673284848
30070	30130	0.02553	0.035358071335594
30070	30180	-0.0145	-0.0676189968274135
30070	30210	0.05812	0.0029324968455259
30070	30290	-0.03795	0.0262590649258502
30070	30510	0.06674	0.047312307525751
30090	50	-0.1738	-0.0971396563362172
30090	102	0.09363	0.1190510972708208
30090	404	0.02722	0.0055169177216647
30090	3147	-0.01694	-0.014455708962429
30090	3581	0.005436	-0.0170413584409868
30090	3761	0.0249	0.0110489973486988
30090	4080	0.1369	0.0573895199779282
30090	5085	-0.006845	0.0096984138003941
30090	5096	0.04673	0.0299621543229548
30090	5104	0.01698	-0.0033231841882701
30090	5110	0.03246	0.0202530859793726
30090	5116	0.02229	0.0065801187626057
30090	5158	-0.007771	-0.0019591791728885
30090	5254	0.0278	0.0240108167076562
30090	5257	0.03766	0.0250317022522003
30090	20154	-0.04767	-0.0465582438083754
30090	23106	0.0571	0.0213299188428267
30090	30020	-0.105	-0.0886054813137255
30090	30040	0.002876	-0.1080558205151346
30090	30070	0.01355	0.1112251183470511
30090	30100	-0.04758	0.0145876320857367
30090	30130	0.2742	0.1971930111599546
30090	30180	-0.013	-0.0826731626608144
30090	30210	0.05188	0.0280658819124289
30090	30290	0.08066	0.0379558771678254
30090	30510	-0.03656	0.0339928096747371
30100	50	0.02765	0.0305543420669017
30100	102	-0.0575	-0.0719661137590327
30100	404	-0.02031	-0.0051861218232975
30100	3147	-0.006608	0.0084637794982747
30100	3581	0.0009932	0.0104496523296317
30100	3761	-0.03992	0.0095364560419483
30100	4080	0.02956	-0.0184006461783253
30100	5085	0.002796	-0.0023917455967525
30100	5096	0.04914	0.0029775821882492
30100	5104	0.05409	-0.0010265745562821
30100	5110	-0.0197	-0.004615355881843
30100	5116	0.03082	0.0011696413464945
30100	5158	0.05077	-0.0049009132741214
30100	5254	-0.01808	-0.0128624752785735
30100	5257	-0.00347	-0.0077718357058878
30100	20154	-0.005699	-0.0033916163148463
30100	23106	-0.02997	-0.0227883841388446
30100	30020	-0.003713	0.0221487353846247
30100	30040	-0.00388	-0.0248900944202584
30100	30070	0.1056	0.018340673284848
30100	30090	-0.04758	0.0145876320857367
30100	30130	0.03144	0.0372736776526498
30100	30180	-0.01818	-0.0166085454922399
30100	30210	-0.00329	0.0056339317894438
30100	30290	0.005919	-0.0202755133240167
30100	30510	0.04409	0.010485804222863
30130	50	-0.1085	-0.0570863784287812
30130	102	0.06636	0.1014797289378193
30130	404	0.008313	0.0164760299000668
30130	3147	0.008309	-0.0134859962763336
30130	3581	-0.002658	-0.0171876175617729
30130	3761	0.07448	0.0125507143396797
30130	4080	0.1174	0.0454077696223118
30130	5085	0.008518	0.0091595345745027
30130	5096	0.0545	0.0372544765233324
30130	5104	-0.01742	-0.0082906765449751
30130	5110	0.05333	0.0141321728519216
30130	5116	-0.007654	0.00065131817414
30130	5158	-0.05784	-0.0037468557231748
30130	5254	-0.007411	-0.0152595247005501
30130	5257	0.01776	0.0173066074443562
30130	20154	-0.08827	-0.108346401829501
30130	23106	-0.03773	-0.0527706522831434
30130	30020	0.1532	0.0881509528657132
30130	30040	0.02243	0.0008850719374685
30130	30070	0.02553	0.035358071335594
30130	30090	0.2742	0.1971930111599546
30130	30100	0.03144	0.0372736776526498
30130	30180	-0.08787	-0.040842462772373
30130	30210	0.06244	0.0713116684296108
30130	30290	0.1038	0.0983059102842459
30130	30510	0.09195	0.0796383674937719
30180	50	-0.00973	0.0219669878065277
30180	102	-0.05428	-0.1498621810546013
30180	404	-0.003176	-0.0156089723868544
30180	3147	0.03985	0.0019181200306273
30180	3581	-0.04201	-0.0002423047475566
30180	3761	0.07152	0.0086669011339726
30180	4080	-0.06013	-0.0297135867488825
30180	5085	-0.02094	0.0111867940738747
30180	5096	0.02073	-0.0160234735989505
30180	5104	-0.001337	0.0048698284119667
30180	5110	-0.05322	-0.0003010708862811
30180	5116	0.03242	0.0108477689845468
30180	5158	0.01554	-0.0053816869600579
30180	5254	-0.0604	-0.0479195803983154
30180	5257	-0.01126	-0.0251359923490561
30180	20154	0.01542	0.046042069994316
30180	23106	-0.05931	-0.0268627628703856
30180	30020	-0.05862	-0.0234524845630527
30180	30040	0.07779	0.0245693665659966
30180	30070	-0.0145	-0.0676189968274135
30180	30090	-0.013	-0.0826731626608144
30180	30100	-0.01818	-0.0166085454922399
30180	30130	-0.08787	-0.040842462772373
30180	30210	0.05877	0.1116905645435671
30180	30290	0.03001	-0.0560762816890001
30180	30510	-0.04895	-0.0401161206334395
30210	50	0.01042	0.0224393483208759
30210	102	-0.02439	-0.0770013664662612
30210	404	0.02236	-0.0045325144334757
30210	3147	0.0329	0.0142987965072663
30210	3581	0.01551	0.0213733630700737
30210	3761	-0.2033	-0.0317636855140171
30210	4080	-0.04479	-0.0390774040497353
30210	5085	0.01964	0.0014029226468171
30210	5096	0.02085	-0.0151096649088109
30210	5104	0.003449	-0.0093842778941238
30210	5110	-0.02059	0.0083374268194113
30210	5116	0.03945	0.0004368093394021
30210	5158	0.0404	-0.0033927712624711
30210	5254	-0.1073	-0.0495751330661817
30210	5257	-0.03925	-0.0260797738826635
30210	20154	-0.08706	-0.054721306526248
30210	23106	-0.01693	-0.0415492698085473
30210	30020	-0.007056	-0.0284027082236791
30210	30040	-0.04768	-0.0481279517111439
30210	30070	0.05812	0.0029324968455259
30210	30090	0.05188	0.0280658819124289
30210	30100	-0.00329	0.0056339317894438
30210	30130	0.06244	0.0713116684296108
30210	30180	0.05877	0.1116905645435671
30210	30290	-0.01736	0.0026973211602511
30210	30510	-0.04559	0.0044684142961792
30290	50	-0.126	-0.0536952029435101
30290	102	0.1792	0.1340501049295096
30290	404	0.02862	0.0106272130355132
30290	3147	0.08331	0.0479894431818656
30290	3581	-0.07942	-0.0261331444325169
30290	3761	0.07842	0.0308339997888382
30290	4080	0.1535	0.1115086486189242
30290	5085	0.05341	0.0075297958308908
30290	5096	0.01685	0.023497156620717
30290	5104	-0.1207	-0.0178551758063423
30290	5110	0.05707	0.0392003231561805
30290	5116	-0.002086	0.0061714956898016
30290	5158	-0.01058	-0.0124531401604038
30290	5254	-0.004866	0.0258999164171249
30290	5257	0.0802	0.0360468144729965
30290	20154	-0.1594	-0.1196665271582385
30290	23106	-0.1874	-0.2049385018258411
30290	30020	0.1408	0.0602243925431522
30290	30040	0.03807	0.0442423319773878
30290	30070	-0.03795	0.0262590649258502
30290	30090	0.08066	0.0379558771678254
30290	30100	0.005919	-0.0202755133240167
30290	30130	0.1038	0.0983059102842459
30290	30180	0.03001	-0.0560762816890001
30290	30210	-0.01736	0.0026973211602511
30290	30510	0.2004	0.1116143284451483
30510	50	0.1433	0.0489956245365364
30510	102	0.1198	0.1287037715716818
30510	404	-0.05273	-0.0163474622606668
30510	3147	0.003189	-0.0048024160274625
30510	3581	-0.06087	-0.0274960110839655
30510	3761	0.1147	0.009640407157346
30510	4080	-0.03648	-0.0560169075217227
30510	5085	0.131	0.0182492997390903
30510	5096	-0.05304	0.0017763850715743
30510	5104	-0.02556	-0.0045341309687623
30510	5110	0.02058	0.016509549240472
30510	5116	0.0598	-0.0034632773248199
30510	5158	0.0326	-0.0032005330646916
30510	5254	-0.02869	-0.0382396229077024
30510	5257	0.05742	-0.0058207595493987
30510	20154	-0.08452	-0.0441354062353013
30510	23106	-0.2327	-0.1488548370868019
30510	30020	0.1899	0.0361315637867663
30510	30040	-0.04023	-0.0252111088281825
30510	30070	0.06674	0.047312307525751
30510	30090	-0.03656	0.0339928096747371
30510	30100	0.04409	0.010485804222863
30510	30130	0.09195	0.0796383674937719
30510	30180	-0.04895	-0.0401161206334395
30510	30210	-0.04559	0.0044684142961792
30510	30290	0.2004	0.1116143284451483
